# Supplementary material for: Exploring the Genetic Roles of Diet and Other Modifiable Risk Factors in the Risk of Angina: A Causal Investigation Using Mendelian Randomization in UK Biobank and FinnGen Cohorts
Source: Life (Basel). 2024 Jul 20;14(7):905. doi: 10.3390/life14070905 (PMC11278461; doi:10.3390/life14070905)
Supplement: Supplementary file 1 [file life-14-00905-s001.zip]

Archive with 1 entries (1 files):
- life-3100821-supplementary.pdf
